# Supplementary material for: Microbial Synergism Couples Root Metabolic Remodeling with Exudation Dynamics in Liquidambar formosana
Source: Microorganisms. 2026 Jun 16;14(6):1346. doi: 10.3390/microorganisms14061346 (PMC13305431; doi:10.3390/microorganisms14061346)
Supplement: Supplementary file 1 [file microorganisms-14-01346-s001.zip]

Archive with 1 entries (1 files):
- microorganisms-4344408-supplementary.pdf
